# Supplementary material for: Identification and functional analysis of CCN6 variants in progressive pseudorheumatoid dysplasia: Exploring the potential role of ferroptosis and apoptosis in chondrocytes
Source: Genes Dis. 2025 Feb 20;13(1):101564. doi: 10.1016/j.gendis.2025.101564 (PMC12624680; doi:10.1016/j.gendis.2025.101564)
Supplement: Multimedia component 6 [file mmc6.xlsx]

## Sheet: 工作表1
Table S5. List of CCN6 mutations in this study and reported in the literatures.
Clinical Phenotype	Variant type	cDNA Change	Protein Alteration	References
Developmental disorder	Missense mutation	c.91C>A	p.P31T	Turner (2019) Am J Hum Genet 105, 1274
Pseudorheumatoid dysplasia, progressive	Missense mutation	c.182G>T	p.C61F	Garcia Segarra (2012) Am J Med Genet C Semin Med Genet 160, 217
Pseudorheumatoid dysplasia, progressive, atypical	Missense mutation	c.190G>A	p.G64R	Uludağ Alkaya (2021) Rheumatology (Oxford) 61: 3693
Pseudorheumatoid dysplasia, progressive	Missense mutation	c.197G>A	p.S66N	Garcia Segarra (2012) Am J Med Genet C Semin Med Genet 160, 217
Pseudorheumatoid dysplasia, progressive	Missense mutation	c.232T>C	p.C78R	Hurvitz (1999) Nat Genet 23, 94
Pseudorheumatoid dysplasia, progressive	Missense mutation	c.233G>A	p.C78Y	Ekbote (2013) Semin Arthritis Rheum 42: 582
Pseudorheumatoid dysplasia, progressive	Missense mutation	c.248G>A	p.G83E	Delague (2005) Am J Med Genet A 138A: 118
Pseudorheumatoid dysplasia, progressive	Missense mutation	c.257G>T	p.C86F	Kagan (2023) Front Genet 13: 1018062
Pseudorheumatoid dysplasia, progressive	Missense mutation	c.296A>T	p.Y99F	Bhavani (2015) Am J Med Genet A 167, 2481
Pseudorheumatoid dysplasia, progressive	Missense mutation	c.298T>A	p.C100S	Sheth (2021) Front Genet 12: 724824
Pseudorheumatoid dysplasia, progressive	Missense mutation	c.340T>C	p.C114R	Dalal (2012) Am J Med Genet A 158A, 2820
Pseudorheumatoid dysplasia, progressive	Missense mutation	c.342T>G	p.C114W	Sun (2012) PLoS One 7: e38643
Pseudorheumatoid dysplasia, progressive	Missense mutation	c.341G>A	p.C114Y	Yue (2009) Bone 44, 547
Pseudorheumatoid dysplasia, progressive	Missense mutation	c.433T>C	p.C145R	Dalal (2012) Am J Med Genet A 158A, 2820
Pseudorheumatoid dysplasia, progressive	Missense mutation	c.434G>A	p.C145Y	Hurvitz (1999) Nat Genet 23, 94
Pseudorheumatoid dysplasia, progressive	Missense mutation	c.1004G>A	p.C335Y	Garcia Segarra (2012) Am J Med Genet C Semin Med Genet 160, 217
Pseudorheumatoid dysplasia, progressive	Missense mutation	c.1010G>A	p.C337Y	Dalal (2012) Am J Med Genet A 158A: 2820
Pseudorheumatoid dysplasia, progressive	Missense mutation	c.1013A>T	p.Q338L	Nakamura (2007) J Clin Invest 117, 3075
Pseudorheumatoid dysplasia, progressive	Missense mutation	c.667T>G	p.C223G	Yu (2015) Mol Med Rep 12: 419
Pseudorheumatoid dysplasia, progressive	Missense mutation	c.670G>A	p.G224R	Garcia Segarra (2012) Am J Med Genet C Semin Med Genet 160, 217
Pseudorheumatoid dysplasia, progressive	Missense mutation	c.677G>T	p.G226V	Garcia Segarra (2012) Am J Med Genet C Semin Med Genet 160, 217
Pseudorheumatoid dysplasia, progressive	Missense mutation	c.682T>C	p.S228P	Dalal (2012) Am J Med Genet A 158A, 2820
Autism	Missense mutation	c.710A>G	p.N237S	Yuen (2016) NPJ Genom Med 1, 160271
Pseudorheumatoid dysplasia, progressive	Missense mutation	c.737T>C	p.L246P	Uludağ Alkaya (2022) Rheumatology (Oxford) 61, 3693
Pseudorheumatoid dysplasia, progressive	Missense mutation	c.802T>G	p.C268G	Dalal (2012) Am J Med Genet A 158A, 2820
Spondyloepiphyseal dysplasia tarda and arthropathy	Missense mutation	c.1000T>C	p.S334P	Peng (2004) Zhonghua Yi Xue Za Zhi 84: 1796
Pseudorheumatoid chondrodysplasia, progressive	Nonsense mutation	c.116C>A	p.S39*	Al Kaissi (2019) Clin Rheumatol 39, 553
Pseudorheumatoid dysplasia, progressive	Nonsense mutation	c.136C>T	p.Q46*	Yue (2009) Bone 44, 547
Arthropathy, progressive pseudorheumatoid, of childhood	Nonsense mutation	c.149G>A	p.W50*	Hou (2020) Proc Natl Acad Sci U S A 117, 3053
Pseudorheumatoid dysplasia, progressive	Nonsense mutation	c.156C>A	p.C52*	Delague (2005) Am J Med Genet A 138A: 118
Pseudorheumatoid dysplasia, progressive	Nonsense mutation	c.327C>A	p.Y109*	Uludağ Alkaya (2021) Rheumatology (Oxford) 61: 3693
Pseudorheumatoid dysplasia, progressive	Nonsense mutation	c.348C>A	p.Y116*	Dalal (2012) Am J Med Genet A 158A, 2820
Pseudorheumatoid dysplasia, progressive	Nonsense mutation	c.756C>A	p.C252*	Luo (2015) Gene 564, 35
Pseudorheumatoid dysplasia, progressive	Nonsense mutation	c.850G>T	p.G284*	Garcia Segarra (2012) Am J Med Genet C Semin Med Genet 160, 217
Pseudorheumatoid dysplasia, progressive	Nonsense mutation	c.857C>G	p.S286*	Yu (2015) Mol Med Rep 12: 419
Pseudorheumatoid dysplasia, progressive	Nonsense mutation	c.993G>A	p.W331*	Hurvitz (1999) Nat Genet 23, 94
Pseudorheumatoid dysplasia, progressive	Nonsense mutation	c.530C>A	p.S177*	Bhavani (2015) Am J Med Genet A 167, 2481
Pseudorheumatoid dysplasia, progressive	Splicing	c.49-763G>T	-	Garcia Segarra (2012) Am J Med Genet C Semin Med Genet 160, 217
Pseudorheumatoid dysplasia, progressive	Splicing	c.49-1G>A	-	Bhavani (2015) Am J Med Genet A 167, 2481
Pseudorheumatoid dysplasia, progressive	Splicing	c.347-2A>G	-	Bhavani (2015) Am J Med Genet A 167, 2481
Pseudorheumatoid dysplasia, progressive	Splicing	c.346+1G>T	-	Garcia Segarra (2012) Am J Med Genet C
Pseudorheumatoid dysplasia, progressive	Splicing	c.589G>A	-	Garcia Segarra (2012) Am J Med Genet C Semin Med Genet 160C, 217
Pseudorheumatoid dysplasia, progressive	Splicing	c.589G>C	-	Delague (2005) Am J Med Genet 138A, 118
Pseudorheumatoid dysplasia, progressive	Splicing	c.589+1G>A	-	Rai (2016) Sci Rep 6, 27684
Pseudorheumatoid dysplasia, progressive	Splicing	c.589+2T>C	-	Wang (2020) Mol Genet Genomic Med 8: e1261
Pseudorheumatoid dysplasia, progressive	Splicing	c.589+27C>G	-	Garcia Segarra (2012) Am J Med Genet C Semin Med Genet 160, 217
Pseudorheumatoid dysplasia, progressive	Small deletion	c.43_44delGC	p.(Ala15Thrfs*17)	Hurvitz (1999) Nat Genet 23, 94
Pseudorheumatoid dysplasia, progressive	Small deletion	c.72delT	p.(Gly25Aspfs*3)	Chen (2018) Pediatr Rheumatol Online J 16, 55
Pseudorheumatoid dysplasia, progressive	Small deletion	c.185delC	p.(Pro62Leufs*4)	Genet 160, 217
Pseudorheumatoid dysplasia, progressive	Small deletion	c.246delA	p.(Glu84Lysfs*21)	Uludağ Alkaya (2021)
Pseudorheumatoid dysplasia, progressive	Small insertion	c.271delC	p.(Leu91Serfs*14)	Maddirevula (2018) Genet Med 20: 1609
Pseudorheumatoid dysplasia, progressive	Small insertion	c.342_343delTG	p.(Ala115Ilefs*16)	Liu (2021) Transl Pediatr 10, 1932
Pseudorheumatoid dysplasia, progressive	Small insertion	c.347-3_347-1delCAG	-	Garcia Segarra (2012) Am J Med Genet C Semin Med Genet 160, 217
Pseudorheumatoid dysplasia, progressive	Small insertion	c.536_537delG	p.(Cys179*)	Bhavani (2015) Am J Med Genet A 167, 2481
Pseudorheumatoid dysplasia, progressive	Small insertion	c.594_598delTAGAA	p.(Tyr198*)	Delague (2005) Am J Med Genet 138A, 118
Spondyloepiphyseal dysplasia tarda and arthropathy	Small insertion	c.624delA	p.(Lys208Asnfs*24)	Madhuri (2016) Bone Joint Res 5, 301
Arthropathy, progressive with short trunk dysplasia	Small insertion	c.707delG	p.(Ser236Thrfs*5)	Liu (2015) Joint Bone Spine 82, 125
Pseudorheumatoid dysplasia, progressive	Small deletion	c.719_725delTGAGAAA	p.(Met240Lysfs*16)	Mahfouz (2020) Comput Struct Biotechnol J 18, 1020
Pseudorheumatoid dysplasia, progressive	Small deletion	c.725_726delAA	p.(Lys242Argfs*36)	Sun (2012) PLoS One 7, e38643
Pseudorheumatoid dysplasia, progressive	Small deletion	c.725_728delAAGA	p.(Lys242Argfs*15)	Garcia Segarra (2012) Am J Med Genet C Semin Med Genet 160, 217
Pseudorheumatoid dysplasia, progressive	Small deletion	c.727_731delGAGAA	p.(Glu243Lysfs*34)	Uludağ Alkaya (2022) Rheumatology (Oxford) 61, 3693
Pseudorheumatoid dysplasia, progressive	Small deletion	c.729_735delGAAAAGA	p.(Glu243Aspfs*13)	Kars (2021) Proc Natl Acad Sci U S A 118: e2026076118
Pseudorheumatoid dysplasia, progressive	Small deletion	c.740_741delGT	p.(Cys247Leufs*31)	Ye (2010) Zhonghua Er Ke Za Zhi 48, 194
Pseudorheumatoid dysplasia, progressive	Small deletion	c.747delT	p.(Gln250Serfs*8)	Stranneheim (2021) Genome Med 13: 40
Pseudorheumatoid dysplasia, progressive	Small deletion	c.783+1_783+6delGTAAAG	-	Gaboon (2019) Front Pediatr 7, 245
Pseudorheumatoid dysplasia, progressive	Small deletion	c.805delC	p.(Gln269Asnfs*44)	Bhavani (2015) Am J Med Genet A 167, 2481
Spondyloepiphyseal dysplasia tarda and arthropathy	Small deletion	c.840delT	p.(Phe280Leufs*33)	Zhonghua Yi Xue Za Zhi 84: 1796
Pseudorheumatoid dysplasia, progressive	Small deletion	c.868_869delAG	p.(Ser290Leufs*12)	Alawbathani (2018) Cold Spring Harb Mol Case Stud 4: a002139
Pseudorheumatoid dysplasia, progressive	Small deletion	c.947_951delAATTT	p.(Gln316Argfs*5)	Dalal (2012) Am J Med Genet A 158A, 2820
Pseudorheumatoid dysplasia, progressive	Small deletion	c.1008_1011delGTGT	p.(Cys337Argfs*32)	Chen (2022) QJM epub, epub
Pseudorheumatoid dysplasia, progressive	Small insertion	c.48+2dupT	-	Hurvitz (1999) Nat Genet 23, 94
Spondyloepiphyseal dysplasia tarda and arthropathy	Small insertion	c.105dupT	p.(Gly36Trpfs*10)	Liu (2015) Joint Bone Spine 82, 125
Pseudorheumatoid dysplasia, progressive	Small insertion	c.625dupT	p.(Cys209Leufs*21)	Yan (2016) Hum Genome Var 3, 16041
Pseudorheumatoid dysplasia, progressive	Small insertion	c.624dupA	p.(Cys209Metfs*21)	Hu (2018) Genet Med 20: 1045
Pseudorheumatoid dysplasia, progressive	Small insertion	c.682_686dupTCTAA	p.(Arg230Leufs*4)	Bhavani (2015) Am J Med Genet A 167, 2481
Pseudorheumatoid dysplasia, progressive	Small insertion	c.684dupT	p.(Asn229*)	Bhavani (2015) Am J Med Genet A 167, 2481
Pseudorheumatoid dysplasia, progressive	Small insertion	c.708dupC	p.(Asn237Glnfs*3)	Garcia Segarra (2012) Am J Med
Pseudorheumatoid dysplasia, progressive	Small insertion	c.862_863dupAC	p.(Gln289Leufs*25)	Hurvitz (1999) Nat Genet 23, 94
Pseudorheumatoid dysplasia, progressive	Small insertion	c.866dupA	p.(Ser290Glufs*13)	Ye (2012) Mol Med Rep 5: 190
Pseudorheumatoid dysplasia, progressive	Small insertion	c.879dupC	p.(Thr294Hisfs*9)	Patel (2020) Clin Case Rep 8, 1452
Pseudorheumatoid dysplasia, progressive	Small insertion	c.886dupT	p.(Cys296Leufs*7)	Uludağ Alkaya (2022)
Pseudorheumatoid dysplasia, progressive	Small insertion	c.1010_1011dupGT	p.(Gln338Valfs*33)	Wang (2020) Mol Genet Genomic Med 8,
Pseudorheumatoid dysplasia, progressive	Small indels	c.236_237delCCinsAA	p.(Ala79Glu)	Garcia Segarra (2012) Am J Med Genet C Semin Med Genet 160, 217
Pseudorheumatoid dysplasia, progressive	Small indels	c.621_622delAAinsT	p.(Lys207Asnfs*25)	Garcia Segarra (2012) Am J Med Genet C Semin Med Genet 160, 217
Pseudorheumatoid dysplasia, progressive	Gross deletions	-	-	Neerinckx (2015) Hum Genome Var 2, 15049
Pseudorheumatoid dysplasia, progressive	Complex rearrangements	-	-	Uludağ Alkaya (2022) Rheumatology (Oxford) 61, 3693
